# Supplementary material for: “Anyone Know What Species This Is?” – Twitter Conversations as Embryonic Citizen Science Communities
Source: PLoS One. 2016 Mar 11;11(3):e0151387. doi: 10.1371/journal.pone.0151387 (PMC4788454; doi:10.1371/journal.pone.0151387)
Supplement: S2 File — In accordance with Twitter terms and policies on data sharing the Tweet information is limited to the Tweet identifiers. (CSV) [file pone.0151387.s002.csv]

TWEET_ID
310264486902767616
320648466181279744
322155392723464192
331960333969264640
336284534687555584
338498329430339584
338937212651585536
339750583898607616
340580859243536384
341708939928408064
341949563638272000
342630306228088832
342836020653457408
343808856654233600
346023045506404352
347897418840416256
348155379756183552
348618973526491136
350089262949076992
350317679443324928
351379998931832832
352435125943930880
354297229592375296
354305613397893120
354385207564070912
354670829759500288
356409976677343232
359839316261879808
360702577253445632
360765951819534336
361080267965874176
362737424952070144
363692965840957440
364769961958309888
364785243967877120
366318729514078208
366514263424118784
366628421364748288
366685546245935104
367154694223052800
367734690725126144
367776722189836288
368102508066922496
368872789974847488
370645068988035072
370944941612367872
371769450389061632
372019767148052480
373927964817502208
374064056686350336
375773109678514176
379690185879220224
379976434695294976
381853537837129728
382599489950740480
384760397217013760
386964769078390784
386969673691975680
387248532388057088
390947697630670848
391167906668904448
396078282246221824
399457932880117760
409740532026732544
441078393728008192
443807260666769408
448541622259974144
450023214727442432
451608526381936640
454326603963973632
461852673319239680
461875140771725312
466427775390609408
469916284067807232
470727475295956992
472687828707442688
472828017400492032
474083128198582272
475025560129638400
475496407516721152
476493977953509376
477904276132737024
478206573928787968
478226066000322560
478251419116793856
480306095374618624
481736117667241984
482956933465653248
483210762911875072
483357228036935680
484688723272302592
484814021783089152
484814250553008128
485036371003080704
488064685514948608
488268501136982016
488345669854576640
492032153094717440
492303905590874112
492413354678681600
494175663583002624
494991476276084736
497495646774247424
498510599639142400
499921841910476800
501055044314476544
501177768064090112
501789491913564160
503700423380041728
505161373215895552
509454998699540480
511408200093286400
513370406804529152
516084816417402880
516292800393277440
526689205066694656
527015311372214272
529330944982134784
529404148312465408
537587538139967488
543507413257945088
544412820478361600
340932759914684416
341594233377009664
341958301828915200
342271807459581952
342382752672391168
343594139482484736
343808856654233600
346315492534927360
346721344345501696
347897418840416256
348829838779502592
352388331205697536
352899772241281024
353181438096572416
353788884242550784
355428832200765440
358625705401126912
359028120558383104
360886178628636672
365014168685912064
366628421364748288
367776722189836288
368647674095874048
370245329972506624
372021354532306944
374272141719371776
374817341759975424
374898220968984576
379991807553466368
384697262393532416
386442289058299904
386514746351947776
393798278766419968
394760931042791424
401699719761514496
443807260666769408
443974185082056704
447442360595542016
450322221576503296
463003533655412736
463319800216035328
463742418387357696
464752657803247616
464753071613296640
467087814921048064
467089058934841344
468115421137485824
468634103336931328
474183978220781568
474655229699301376
474971408662294528
476027328385253376
476493977953509376
477090006943956992
477572016694767616
477997265198804992
478474617808777216
479218872722391040
481259193459306496
481859395156844544
483233705607974912
483239530431270912
483240172969279488
483808338015047680
484471096985808896
484670714197606400
484769497405194240
484817616289013760
485528769130954752
487705291958792192
487721549605007360
488312122435465216
488345669854576640
494516565610471424
495329385059454976
496483736180256768
497827970460160000
499267353109336064
500068441290973184
500402109108744192
501344632186609664
502851804502425600
505795069191131136
506737683637747712
509454998699540480
514456675026493440
515118920571695104
515269220335370240
521284183545888768
522697860333469696
532217620410671104
534372435874033664
534410848669016064
